# Supplementary material for: ZnEt2 as a Precatalyst for the Addition of Alcohols to Carbodiimides
Source: Organometallics. 2022 Nov 1;41(21):2949–57. doi: 10.1021/acs.organomet.2c00372 (PMC9667888; doi:10.1021/acs.organomet.2c00372)
Supplement: Supplementary file 2 — om2c00372_si_002.xyz [file om2c00372_si_002.xyz]

29
anti-1a
 C                  0.22129600    0.50862700   -0.68382100
 N                 -0.08060400   -0.11586100   -1.87610600
 N                 -0.57568600    0.99227800    0.19209300
 H                 -1.01642900    0.08530800   -2.20430700
 C                 -2.00151300    0.98024000   -0.09384200
 C                  0.89908500   -0.28626300   -2.95237200
 H                 -2.29865000    0.04337200   -0.60903000
 H                  1.78170400   -0.74540000   -2.49220100
 C                 -2.75934800    1.03257500    1.22352100
 H                 -2.49979100    1.94746300    1.77016900
 H                 -3.84447300    1.02235000    1.06253300
 H                 -2.49483000    0.18035200    1.85838000
 C                 -2.38012800    2.16310400   -0.98337000
 H                 -3.45514100    2.17705400   -1.20291100
 H                 -2.12137300    3.10315400   -0.48106800
 H                 -1.83906000    2.14862100   -1.93950300
 C                  1.30379700    1.04247600   -3.57975100
 H                  1.71600500    1.71971200   -2.82457500
 H                  2.06236300    0.89861200   -4.35900100
 H                  0.43763300    1.53298700   -4.04513800
 C                  0.31842200   -1.24337600   -3.97833500
 H                  0.04519700   -2.19973200   -3.52051400
 H                 -0.58279000   -0.82068400   -4.44491900
 H                  1.03767100   -1.43579500   -4.78181400
 O                  1.56239800    0.50950400   -0.47701500
 C                  1.97228500    1.04831700    0.77308900
 H                  1.53557800    0.48334100    1.60322000
 H                  3.06145700    0.96750500    0.77969800
 H                  1.65976200    2.09342600    0.86986300
29
syn-1a
 C                  0.30103500    0.19229700   -0.01927700
 N                  0.34217900   -0.47938700   -1.22758300
 N                 -0.79235400    0.44783300    0.58240100
 H                  1.15121400   -1.08133200   -1.34032700
 C                 -0.75757600    1.30300700    1.76271400
 C                 -0.89393100   -1.08403800   -1.73505000
 H                  0.03514000    2.06555500    1.66741100
 H                 -1.65755400   -0.30580400   -1.61867700
 C                 -2.10110800    2.00528300    1.88315300
 H                 -2.90786500    1.26846800    1.98493200
 H                 -2.12724600    2.66598400    2.75871600
 H                 -2.31251500    2.60666200    0.99195200
 C                 -0.45973200    0.47005900    3.00456800
 H                 -0.48142000    1.08697600    3.91201900
 H                 -1.20853500   -0.32476800    3.11670100
 H                  0.52749800   -0.00020600    2.93461900
 C                 -1.31680000   -2.30214700   -0.92592200
 H                 -1.44513700   -2.03109800    0.12651000
 H                 -2.26606500   -2.70862300   -1.29512200
 H                 -0.56532600   -3.10117700   -0.99806000
 C                 -0.70324000   -1.40900800   -3.20586000
 H                 -0.41857000   -0.51966100   -3.77802300
 H                  0.08093800   -2.16694500   -3.34613400
 H                 -1.62486500   -1.81707200   -3.63541500
 O                  1.51490000    0.61231300    0.46086000
 C                  2.64070100    0.60278500   -0.40029600
 H                  2.40332600    1.03188300   -1.38059900
 H                  3.40386400    1.20663100    0.09588800
 H                  3.04280100   -0.41254700   -0.53925500
38
anti-1d
 C                  0.13963500    0.55334800   -0.98679200
 N                 -0.20150000   -0.34012900   -1.98684800
 N                 -0.65314800    1.20889000   -0.22278200
 H                 -1.16019500   -0.24484200   -2.29546900
 C                 -2.08496000    1.10231500   -0.45235300
 C                  0.72343000   -0.72261700   -3.05694700
 H                 -2.37496900    0.06516200   -0.71923900
 H                  1.63770000   -1.07281400   -2.56393600
 C                 -2.80511800    1.45148000    0.84111200
 H                 -2.55294900    2.47437100    1.14756900
 H                 -3.89401300    1.38480800    0.72540300
 H                 -2.50084000    0.77806400    1.64968300
 C                 -2.51990800    2.03489700   -1.58174900
 H                 -3.60059600    1.97647600   -1.76325000
 H                 -2.27310500    3.07196500   -1.32250100
 H                 -2.00450900    1.80683600   -2.52471800
 C                  1.07281200    0.44937000   -3.96706400
 H                  1.51475400    1.27043200   -3.39205200
 H                  1.79071300    0.15050300   -4.74094100
 H                  0.17541600    0.82975600   -4.47447000
 C                  0.10439700   -1.87312800   -3.83107300
 H                 -0.13128800   -2.71499100   -3.17170400
 H                 -0.82560200   -1.55924800   -4.32636400
 H                  0.78392000   -2.22570000   -4.61459100
 O                  1.48499200    0.60201800   -0.87226400
 C                  2.15023100    1.47767100    0.09481100
 C                  1.80110000    1.07185400    1.51840900
 H                  2.43062600    1.63002100    2.22259600
 H                  0.75132000    1.27552400    1.73917900
 H                  1.99307900    0.00296400    1.66849000
 C                  3.61851800    1.20219000   -0.19412900
 H                  4.25497500    1.80458300    0.46376300
 H                  3.85589000    0.14504600   -0.03039500
 H                  3.86329200    1.45126000   -1.23347200
 C                  1.81874300    2.93524800   -0.18906900
 H                  2.03883400    3.18209800   -1.23514200
 H                  0.76575500    3.14530300    0.00962500
 H                  2.43731100    3.58177200    0.44545700
38
syn-1d
 C                  0.49927100   -0.29365000    0.03057200
 N                  0.40195100   -0.85679600   -1.22878200
 N                 -0.51044900    0.21275800    0.62108800
 H                  1.05801600   -1.61806300   -1.36514700
 C                 -0.32191000    0.90859800    1.88373000
 C                 -0.91736000   -1.08423400   -1.82210300
 H                  0.73689100    1.18733300    2.03369500
 H                 -1.46129400   -0.14213200   -1.67920400
 C                 -1.16406100    2.17593700    1.86858000
 H                 -2.22357200    1.92878800    1.72755000
 H                 -1.06242200    2.73135000    2.80937100
 H                 -0.86711200    2.83726600    1.04567900
 C                 -0.72519100   -0.01462700    3.02660500
 H                 -0.65232800    0.49566700    3.99534800
 H                 -1.76055000   -0.35415800    2.89533100
 H                 -0.08013800   -0.90059400    3.05569800
 C                 -1.68495100   -2.19577600   -1.11899500
 H                 -1.79335700   -1.96717900   -0.05404700
 H                 -2.68696600   -2.31477300   -1.54887000
 H                 -1.16364300   -3.15768800   -1.22233100
 C                 -0.74086300   -1.35848300   -3.30531400
 H                 -0.20678700   -0.54097700   -3.80194100
 H                 -0.17052700   -2.28376400   -3.47072100
 H                 -1.71188900   -1.48642900   -3.79650400
 O                  1.76516200   -0.35607700    0.55722000
 C                  2.82920200    0.45470600   -0.04899900
 C                  2.28026900    1.80223700   -0.48873400
 H                  3.08957100    2.42204100   -0.89226000
 H                  1.52212800    1.68700100   -1.27207900
 H                  1.82994400    2.33843300    0.35503000
 C                  3.82741300    0.61134700    1.08524900
 H                  4.69781900    1.19163100    0.75773400
 H                  3.36610500    1.12612300    1.93532100
 H                  4.17620800   -0.36859700    1.42921900
 C                  3.45863600   -0.29235700   -1.21808500
 H                  3.73930900   -1.30901000   -0.91760200
 H                  2.77512700   -0.34926100   -2.07164800
 H                  4.36822600    0.22213200   -1.55183900
50
anti-1g
 C                  0.76494400   -0.07284400   -1.16491600
 N                  0.13219100   -0.68273500   -2.23361500
 N                  0.22730000    0.61295900   -0.22560700
 H                 -0.79914600   -0.32470800   -2.40081500
 C                 -1.19709500    0.89529900   -0.29810600
 C                  0.84173300   -1.06242600   -3.45866300
 H                 -1.76498500    0.01901100   -0.67329300
 H                  1.68413200   -1.68986300   -3.14542300
 C                 -1.69908700    1.18666300    1.10782300
 H                 -1.16697500    2.05086500    1.52495000
 H                 -2.77364900    1.40759500    1.11333100
 H                 -1.51723500    0.33342400    1.77015800
 C                 -1.46353800    2.08072600   -1.22432900
 H                 -2.53343700    2.31739300   -1.28400500
 H                 -0.93802500    2.96857800   -0.85106100
 H                 -1.09929500    1.89487000   -2.24386600
 C                  1.38232100    0.14726300   -4.21256300
 H                  2.05280000    0.73499300   -3.57595300
 H                  1.94210200   -0.15900800   -5.10499800
 H                  0.56200500    0.80001000   -4.54192900
 C                 -0.10023700   -1.88755000   -4.31749700
 H                 -0.47290300   -2.76136600   -3.77287500
 H                 -0.96703200   -1.29105100   -4.63631500
 H                  0.40429300   -2.23419100   -5.22593200
 O                  2.08504000   -0.36182200   -1.20500400
 C                  3.92093000    1.78804200    2.02594300
 H                  4.70336600    2.17848300    2.69422000
 H                  2.96158800    2.18851700    2.38551900
 C                  3.90269900    0.25607100    2.07785700
 H                  3.71735500   -0.07599600    3.10948200
 C                  4.17890600    2.25334900    0.58864700
 H                  4.19063000    3.35220400    0.55188100
 C                  5.52698000    1.70616400    0.11064000
 H                  6.33938200    2.08938300    0.74652000
 H                  5.73380100    2.05092300   -0.91391500
 C                  5.25132200   -0.28624900    1.59585600
 H                  5.25749100   -1.38551700    1.64764200
 H                  6.06061200    0.06892300    2.25172300
 C                  5.50171900    0.17526900    0.15676000
 H                  6.46097900   -0.22471900   -0.20210200
 C                  4.37304700   -0.33797800   -0.74118900
 H                  4.53004600   -0.02579200   -1.78493200
 H                  4.33724900   -1.43721500   -0.73593000
 C                  2.77807000   -0.26848100    1.17525500
 H                  1.80115100    0.09142900    1.51448200
 H                  2.75181200   -1.36849400    1.18844900
 C                  3.05567300    1.73497600   -0.31870900
 H                  2.08441100    2.13257900   -0.00516800
 H                  3.22560500    2.04907200   -1.36056900
 C                  3.02843500    0.20683000   -0.25611000
50
syn-1g
 C                  0.67809200   -0.70747100   -0.02513100
 N                  0.87908800   -1.19258300   -1.30383800
 N                 -0.39436300   -0.10376000    0.30615300
 H                  1.46727900   -2.01852300   -1.31725600
 C                 -0.49765700    0.48845500    1.63020500
 C                 -0.23648100   -1.22649200   -2.25133700
 H                  0.49999600    0.63386100    2.08322700
 H                 -0.69448000   -0.23131800   -2.18920100
 C                 -1.17863700    1.84308000    1.50322900
 H                 -2.17622300    1.72922500    1.06116100
 H                 -1.28910800    2.32519400    2.48267900
 H                 -0.60408100    2.51380200    0.85307600
 C                 -1.28548600   -0.44950800    2.53620000
 H                 -1.43557700   -0.00980700    3.53037200
 H                 -2.27140000   -0.66029100    2.10250500
 H                 -0.75868100   -1.40314200    2.65831600
 C                 -1.28504000   -2.26457000   -1.87397300
 H                 -1.66131400   -2.07380900   -0.86390700
 H                 -2.13395400   -2.23694100   -2.56793900
 H                 -0.86224900   -3.27838200   -1.90745500
 C                  0.31908900   -1.45329800   -3.64628800
 H                  1.05568000   -0.68719400   -3.91212800
 H                  0.81044700   -2.43404000   -3.72057100
 H                 -0.48260400   -1.43716000   -4.39299300
 O                  1.72971100   -0.96405900    0.82088400
 C                  4.75498100    1.92992700    1.47387900
 H                  5.71264300    2.47030100    1.43610200
 H                  4.11461800    2.46536400    2.19069300
 C                  4.98120600    0.48922600    1.94334300
 H                  5.44002800    0.49100200    2.94222100
 C                  4.10238400    1.92247400    0.08755200
 H                  3.93409000    2.95526200   -0.24893900
 C                  5.02139300    1.19943400   -0.90265200
 H                  5.98301800    1.72854100   -0.97830100
 H                  4.57399900    1.20443800   -1.90788300
 C                  5.89903400   -0.23292800    0.95190200
 H                  6.08521000   -1.26354400    1.28955600
 H                  6.87695600    0.26928500    0.90687800
 C                  5.24953900   -0.24173600   -0.43492800
 H                  5.90277500   -0.76456600   -1.14817900
 C                  3.89694900   -0.96322300   -0.36712900
 H                  3.42860800   -0.97141500   -1.36104000
 H                  4.02526000   -2.00842200   -0.04681000
 C                  3.63396400   -0.23617500    2.00562600
 H                  2.95403300    0.25632000    2.71626900
 H                  3.75990000   -1.27360600    2.34769200
 C                  2.75298700    1.19436100    0.16078600
 H                  2.07782500    1.70441800    0.86429400
 H                  2.26108900    1.19451500   -0.82321700
 C                  2.98172800   -0.24277200    0.62576900
42
anti-1i
 C                  0.03593500    0.59656300    0.07425300
 N                  0.15042400    0.05565100   -1.18656300
 N                 -1.01505200    0.86653900    0.74584800
 H                 -0.70373400    0.12708400   -1.72539800
 C                 -2.30722100    0.70022000    0.09994200
 C                  1.36792100    0.16662200   -1.99599400
 H                 -2.32133200   -0.19882600   -0.55091700
 H                  2.19371700   -0.15147500   -1.34960700
 C                 -3.36206600    0.49621100    1.17571400
 H                 -3.38499900    1.36230800    1.84786100
 H                 -4.36020000    0.36863000    0.73883500
 H                 -3.13305300   -0.38692600    1.78189500
 C                 -2.62680800    1.92462500   -0.75541400
 H                 -3.60065100    1.83099300   -1.25211200
 H                 -2.64917600    2.82158300   -0.12423400
 H                 -1.86457300    2.09223800   -1.52935900
 C                  1.61814500    1.59774000   -2.45510600
 H                  1.68234700    2.27662500   -1.59764900
 H                  2.55355600    1.67607200   -3.02247200
 H                  0.80393200    1.94573300   -3.10584100
 C                  1.25288600   -0.79325000   -3.16692800
 H                  1.08676600   -1.81999800   -2.82506600
 H                  0.41669200   -0.51465800   -3.82379500
 H                  2.16278400   -0.77316000   -3.77643600
 O                  1.27675300    0.78256600    0.62008100
 C                  1.32191400    1.18153300    1.95956200
 C                  1.31671200    0.19487200    2.94539900
 C                  1.45036100    2.54179800    2.23653000
 C                  1.47572300    0.60989300    4.26906800
 C                  1.60500400    2.91398800    3.57357800
 C                  1.62213200    1.95722300    4.58329600
 H                  1.47887800   -0.14113200    5.05903000
 H                  1.70745800    3.97136200    3.81752000
 H                  1.74635100    2.26338600    5.62046600
 C                  1.11856500   -1.24072800    2.57689000
 H                  0.10357500   -1.40374000    2.18927800
 H                  1.80954900   -1.55812300    1.78642300
 H                  1.25947600   -1.89723600    3.44168500
 C                  1.40521900    3.54600000    1.12885000
 H                  2.24342300    3.42032800    0.43080000
 H                  0.48275600    3.44210900    0.54068700
 H                  1.44504600    4.56852800    1.51852300
42
syn-1i
 C                  0.34658700    0.33083500    0.06718200
 N                  0.49824400   -0.26924100   -1.16259700
 N                 -0.77959300    0.43888600    0.64717800
 H                  1.42839200   -0.62892700   -1.34984700
 C                 -0.85434300    1.16789100    1.90694000
 C                 -0.58957800   -1.10654900   -1.67392700
 H                 -0.14661000    2.01561200    1.90909300
 H                 -1.49995200   -0.51082000   -1.53631600
 C                 -2.26578000    1.71116200    2.06375500
 H                 -2.99148700    0.88820300    2.07111800
 H                 -2.37343100    2.27243600    3.00019200
 H                 -2.52657800    2.37512900    1.23224500
 C                 -0.48830600    0.24455400    3.06397800
 H                 -0.58089000    0.75781900    4.02952800
 H                 -1.15467700   -0.62780200    3.07749900
 H                  0.54207900   -0.11683800    2.96732700
 C                 -0.73084200   -2.39984200   -0.88216700
 H                 -0.88767000   -2.17943600    0.17937500
 H                 -1.58364300   -2.99027100   -1.23807300
 H                  0.16971600   -3.02188600   -0.98492500
 C                 -0.35325900   -1.35778600   -3.15192700
 H                 -0.27168900   -0.41809300   -3.70840500
 H                  0.57245200   -1.92809600   -3.31401900
 H                 -1.17314500   -1.94426400   -3.58081200
 O                  1.50548700    0.85847900    0.61543500
 C                  2.70781700    0.77983900   -0.07793300
 C                  3.57768800   -0.26809100    0.24238300
 C                  3.01749000    1.77277800   -1.01337100
 C                  4.81167000   -0.30546900   -0.41209300
 C                  4.26305200    1.69705600   -1.63999700
 C                  5.15344000    0.66862400   -1.34464000
 H                  5.50777800   -1.11116500   -0.17979400
 H                  4.53115900    2.46002400   -2.37052700
 H                  6.11964100    0.62724700   -1.84385500
 C                  3.17946100   -1.29351200    1.25833100
 H                  3.06286400   -0.84593000    2.25334200
 H                  2.21180000   -1.75713700    1.02085500
 H                  3.92670400   -2.09015600    1.33108700
 C                  2.02940000    2.85301500   -1.31877700
 H                  1.13827300    2.44485300   -1.81405100
 H                  1.67698700    3.34465100   -0.40408300
 H                  2.46274100    3.61404200   -1.97544600
60
anti-1j
 C                 -0.27087500    0.11670400   -0.00315700
 N                 -0.10372700    0.04299400   -1.36355800
 N                 -1.31394900   -0.12194300    0.68936800
 H                 -0.96442800    0.01464500   -1.89274700
 C                 -2.52841800   -0.50053800   -0.01384800
 C                  1.07975500    0.46431900   -2.11204600
 H                 -2.29650700   -1.17540700   -0.86555400
 H                  1.94252900    0.22790000   -1.47806200
 C                 -3.42210400   -1.26989000    0.94630800
 H                 -3.67072100   -0.64270700    1.81088100
 H                 -4.35637900   -1.57991800    0.46203700
 H                 -2.91348000   -2.16419400    1.32193900
 C                 -3.25292100    0.73194800   -0.55414500
 H                 -4.16617000    0.45696200   -1.09658700
 H                 -3.53581800    1.39112100    0.27568700
 H                 -2.62025800    1.32267500   -1.23115700
 C                  1.06855400    1.96010900   -2.40139000
 H                  1.02580000    2.54204700   -1.47390200
 H                  1.96701300    2.26437600   -2.95221400
 H                  0.19546900    2.23154900   -3.01073300
 C                  1.16510200   -0.35962900   -3.38626300
 H                  1.20492200   -1.43109400   -3.16265200
 H                  0.29365700   -0.17968900   -4.03135900
 H                  2.05634800   -0.09194200   -3.96435700
 O                  0.91775600    0.44834600    0.59558900
 C                  0.94724500    0.38132400    1.99600700
 C                  1.30703100   -0.84123400    2.59286600
 C                  0.69277300    1.56079800    2.71874900
 C                  1.25653200   -0.88509300    3.99045600
 C                  0.66465900    1.44121700    4.11228200
 C                  0.90764200    0.22867400    4.73971800
 H                  1.49658400   -1.80725300    4.51070600
 H                  0.44803100    2.31113000    4.72485000
 H                  0.86144500    0.15980700    5.82526500
 C                  1.84376900   -2.04271100    1.79449200
 C                  0.55956700    2.93883900    2.04964100
 C                 -0.63511800    3.03613900    1.08917600
 H                 -1.55022100    2.64179800    1.54498300
 H                 -0.80605300    4.08864900    0.82532400
 H                 -0.47367700    2.49301500    0.15460100
 C                  0.37281100    4.04630300    3.09289700
 H                 -0.56220100    3.93206700    3.65562000
 H                  1.20144800    4.08683700    3.81007100
 H                  0.33308400    5.01697800    2.58416000
 C                  1.86042100    3.25097100    1.29212800
 H                  2.71233900    3.30096800    1.98207300
 H                  2.08538200    2.49287000    0.53537800
 H                  1.78104500    4.22407900    0.78775800
 C                  0.83615900   -2.61701700    0.78507900
 H                  0.74901600   -2.01038600   -0.12076300
 H                  1.17033800   -3.61369200    0.46747000
 H                 -0.16355700   -2.71687600    1.22282500
 C                  3.12019600   -1.61589600    1.05184400
 H                  2.92831000   -0.79778000    0.35054600
 H                  3.89313300   -1.28346200    1.75625300
 H                  3.52677400   -2.46286900    0.48264100
 C                  2.23493700   -3.19416000    2.72824900
 H                  2.99112200   -2.89611900    3.46438900
 H                  1.37134700   -3.60093900    3.26930000
 H                  2.66233300   -4.00980300    2.13290600
60
syn-1j
 C                  0.38211700   -0.19194800   -0.16184400
 N                  0.56511000   -0.17212600   -1.51904300
 N                 -0.73621500   -0.47097700    0.37921900
 H                  1.51329300   -0.33215500   -1.83928000
 C                 -0.88733800   -0.33906000    1.82160800
 C                 -0.49613300   -0.65983500   -2.39851200
 H                 -0.17507300    0.40022900    2.23070400
 H                 -1.41617100   -0.19609200   -2.01970000
 C                 -2.30014200    0.14297800    2.11382200
 H                 -3.03533000   -0.56712500    1.71519000
 H                 -2.46953900    0.24532200    3.19288000
 H                 -2.48821500    1.11491800    1.64302300
 C                 -0.61093100   -1.68176800    2.48775500
 H                 -0.76498600   -1.62967400    3.57298300
 H                 -1.28191500   -2.45046000    2.08299900
 H                  0.42078200   -2.00851000    2.30595000
 C                 -0.65610400   -2.17303400   -2.33500800
 H                 -0.83746800   -2.49286500   -1.30352600
 H                 -1.50191000   -2.50251700   -2.95055900
 H                  0.24455900   -2.67960400   -2.70824700
 C                 -0.21512400   -0.16919400   -3.80750800
 H                 -0.12870700    0.92239900   -3.84102900
 H                  0.72135300   -0.59499400   -4.19513700
 H                 -1.01562900   -0.47416100   -4.49028700
 O                  1.48504500    0.17486100    0.59482600
 C                  2.65330300    0.59291500   -0.04376100
 C                  3.65225200   -0.37491700   -0.28091800
 C                  2.79675500    1.95914600   -0.36327200
 C                  4.76958200    0.04859100   -1.01079900
 C                  3.94018200    2.30565800   -1.09124400
 C                  4.89570400    1.36134500   -1.44100500
 H                  5.56157700   -0.65700000   -1.24366800
 H                  4.09541500    3.33776000   -1.39067000
 H                  5.76665200    1.66083500   -2.02130100
 C                  3.58845000   -1.79372700    0.31129400
 C                  1.82698700    3.04258100    0.13927800
 C                  1.77340900    2.99111400    1.67472900
 H                  2.76601400    3.16608000    2.10872200
 H                  1.10072900    3.77303300    2.05113200
 H                  1.40707000    2.02690900    2.03958000
 C                  2.32097200    4.44174500   -0.24607800
 H                  3.32596100    4.65050800    0.14054900
 H                  2.33240100    4.59509900   -1.33264600
 H                  1.64387800    5.19073000    0.18101000
 C                  0.40528400    2.90466400   -0.42712900
 H                  0.41395100    2.77915900   -1.51651700
 H                 -0.15314300    2.06932400    0.00353900
 H                 -0.16141300    3.81693200   -0.19888600
 C                  3.48952700   -1.69239200    1.84188700
 H                  2.60141800   -1.13972000    2.16103200
 H                  3.44163300   -2.69733600    2.28233600
 H                  4.37146300   -1.18778600    2.25593700
 C                  2.41307200   -2.62288800   -0.22786900
 H                  1.43679300   -2.27557100    0.12174600
 H                  2.40178200   -2.63709000   -1.32612600
 H                  2.51683900   -3.66313000    0.10751200
 C                  4.86326500   -2.58235700   -0.00700500
 H                  4.99137600   -2.75172500   -1.08372300
 H                  5.76452900   -2.08489400    0.37096700
 H                  4.80671600   -3.56624100    0.47339800
37
anti-4a
 C                  0.38648100    0.81360100   -0.53948000
 N                  0.20479200    0.41424000   -1.84128600
 N                 -0.52977600    0.95608700    0.34932900
 H                 -0.74981400    0.12964500   -2.02783200
 O                  1.67906800    1.01552800   -0.23244800
 C                  1.92434200    1.42174200    1.11239400
 H                  1.57388900    0.66004400    1.81534000
 H                  3.00676700    1.54435900    1.17952300
 H                  1.41041200    2.36222100    1.33378800
 C                 -1.88245400    0.82380900    0.02885000
 C                 -2.69310500    0.01007000    0.83713100
 C                 -2.50121500    1.53228300   -1.01491800
 C                 -4.05393900   -0.10296200    0.59618300
 H                 -2.22600600   -0.53001600    1.65871300
 C                 -3.87021700    1.41647100   -1.23988000
 H                 -1.90294100    2.20336400   -1.63099100
 C                 -4.67439700    0.59566400   -0.44772900
 H                 -4.65680400   -0.74715600    1.23785800
 H                 -4.32639500    1.98583800   -2.05090800
 C                  1.12134000    0.13750000   -2.86939000
 C                  0.69192000   -0.71933100   -3.89182000
 C                  2.39511500    0.70943300   -2.96698200
 C                  1.51433100   -1.00452400   -4.97191800
 H                 -0.30120700   -1.16560400   -3.83343200
 C                  3.20793800    0.40122300   -4.05174000
 H                  2.74434600    1.39568800   -2.20489900
 C                  2.79689500   -0.45831700   -5.07325600
 H                  1.15143200   -1.67320200   -5.75289000
 H                  4.19651900    0.85808500   -4.10884000
 C                 -6.14824700    0.47125700   -0.69231300
 H                 -6.73528500    0.79217900    0.17834300
 H                 -6.46796900    1.08047700   -1.54495200
 H                 -6.44241900   -0.56594500   -0.90079900
 C                  3.70026500   -0.79772000   -6.21998600
 H                  4.43330000   -0.00466600   -6.40687400
 H                  4.26910000   -1.71886400   -6.03101900
 H                  3.13839600   -0.95861800   -7.14754500
37
syn-4a
 C                  0.32605800   -0.09125800    0.24688000
 N                  0.16734300   -0.78793600   -0.92872600
 N                 -0.62901300    0.11218600    1.06793300
 H                  1.01541700   -1.12787300   -1.35719600
 O                  1.59936500    0.33869200    0.49531000
 C                  2.57078800    0.35432100   -0.53417700
 H                  2.18869100    0.82543200   -1.44901100
 H                  3.40545000    0.94132600   -0.14578100
 H                  2.94367700   -0.65532100   -0.76625700
 C                 -1.00246700   -1.32665600   -1.49358200
 C                 -2.29810200   -1.04121600   -1.04892100
 C                 -0.83660400   -2.17710800   -2.59372200
 C                 -3.38446900   -1.60541200   -1.70779800
 H                 -2.43796000   -0.40119200   -0.18612100
 C                 -1.93602000   -2.72919600   -3.23524600
 H                  0.16895000   -2.41124500   -2.94747800
 C                 -3.23755100   -2.45381800   -2.80844300
 H                 -4.38703900   -1.37666200   -1.34480700
 H                 -1.77772700   -3.39227800   -4.08602500
 C                 -0.50254100    0.94659200    2.18368100
 C                 -1.09213600    0.52677600    3.38384700
 C                  0.08721000    2.21977500    2.15171800
 C                 -1.06647700    1.33551500    4.51255700
 H                 -1.56342200   -0.45411900    3.41243000
 C                  0.09290300    3.02528800    3.28301800
 H                  0.53800600    2.57685300    1.22816800
 C                 -0.47786500    2.60315800    4.48778800
 H                 -1.52190100    0.97701600    5.43680100
 H                  0.55568400    4.01214000    3.23090500
 C                 -4.42856800   -3.02794300   -3.51464000
 H                 -5.22454800   -3.30287400   -2.81252200
 H                 -4.86670800   -2.31037200   -4.22221200
 H                 -4.16659100   -3.92368800   -4.08913400
 C                 -0.48876500    3.49070800    5.69613700
 H                 -1.37865500    4.13564900    5.72161200
 H                 -0.49270500    2.91043800    6.62637400
 H                  0.38316200    4.15511300    5.72115400
46
anti-4d
 C                  0.34568200    0.64982100   -0.94749400
 N                  0.06949000   -0.18247200   -2.01193200
 N                 -0.53385400    1.13675800   -0.14450200
 H                 -0.90065500   -0.47449100   -2.03229400
 O                  1.65847200    0.86307100   -0.81614800
 C                  2.21303200    1.71356700    0.25109500
 C                  1.92372700    1.10390100    1.61297200
 H                  2.46995400    1.66150900    2.38336000
 H                  0.85713600    1.13720300    1.84413500
 H                  2.26272500    0.06209400    1.64656800
 C                  3.70182600    1.65748200   -0.05528300
 H                  4.26242100    2.22566000    0.69512700
 H                  4.06181300    0.62275200   -0.04712800
 H                  3.91593300    2.08797600   -1.04029600
 C                  1.69404300    3.13654900    0.12541300
 H                  1.84858400    3.51307900   -0.89256100
 H                  0.63136000    3.19891300    0.36759100
 H                  2.25123400    3.78606800    0.81145200
 C                 -1.90060400    0.95353200   -0.36382700
 C                 -2.70149100    0.49066500    0.69366700
 C                 -2.54172400    1.29434300   -1.56703900
 C                 -4.07361700    0.35706600    0.54358200
 H                 -2.21818500    0.23732700    1.63591100
 C                 -3.92108400    1.16332800   -1.70120900
 H                 -1.94911400    1.69071500   -2.39123300
 C                 -4.71579600    0.68889000   -0.65637000
 H                 -4.66773300   -0.01130800    1.38120300
 H                 -4.39302600    1.44338700   -2.64405200
 C                  0.91572600   -0.87822600   -2.89102300
 C                  0.41065600   -2.05179500   -3.46686000
 C                  2.18828000   -0.43994200   -3.27795500
 C                  1.15687600   -2.77030500   -4.38991200
 H                 -0.58213300   -2.40167100   -3.18250900
 C                  2.92461300   -1.18058000   -4.19500400
 H                  2.59372100    0.47916300   -2.87184200
 C                  2.43683100   -2.35732500   -4.76901300
 H                  0.73506100   -3.67816800   -4.82196500
 H                  3.91273700   -0.81987700   -4.48310900
 C                 -6.20140000    0.54997300   -0.80233400
 H                 -6.74340400    1.19866700   -0.10131400
 H                 -6.53327400    0.81262300   -1.81293200
 H                 -6.53828100   -0.47552400   -0.60128100
 C                  3.25976700   -3.15375400   -5.73591300
 H                  3.95471500   -2.51808900   -6.29678500
 H                  3.86714200   -3.91368700   -5.22455800
 H                  2.63350800   -3.68537500   -6.46178200
46
syn-4d
 C                  0.32837200   -0.35567500    0.23038900
 N                  0.02393100   -1.13614200   -0.86030100
 N                 -0.50383600    0.46950800    0.74514800
 H                  0.75680200   -1.79014700   -1.09474900
 O                  1.59080100   -0.63126900    0.68608600
 C                  2.73153600    0.13606600    0.15597000
 C                  2.43400500    1.62602600    0.13700600
 H                  3.29655100    2.16319200   -0.27520100
 H                  1.56536800    1.85906400   -0.49062700
 H                  2.23937600    2.00736800    1.14442500
 C                  3.83998000   -0.18828000    1.13979500
 H                  4.77078400    0.30990000    0.84580000
 H                  3.56614700    0.15075000    2.14481600
 H                  4.02300400   -1.26779300    1.17725400
 C                  3.06603900   -0.37102300   -1.24059500
 H                  3.23150100   -1.45566000   -1.23228400
 H                  2.26764500   -0.13995100   -1.95546000
 H                  3.98424900    0.10295700   -1.60725400
 C                 -0.20725700    1.21108300    1.89072100
 C                 -0.61388200    2.55273900    1.92305800
 C                  0.41623800    0.68369800    3.03350900
 C                 -0.36736900    3.34660500    3.03522500
 H                 -1.10872600    2.96401700    1.04443900
 C                  0.64367300    1.48583400    4.14509600
 H                  0.72430000   -0.35888400    3.04029300
 C                  0.26580100    2.83220200    4.17121200
 H                 -0.67860100    4.39212000    3.02548000
 H                  1.12978000    1.05378400    5.02135400
 C                 -1.16279800   -1.27075600   -1.59411700
 C                 -1.16003600   -2.20863200   -2.63632800
 C                 -2.32683600   -0.53274000   -1.35205900
 C                 -2.28971200   -2.40418500   -3.41569600
 H                 -0.25895100   -2.79221000   -2.83111600
 C                 -3.44737300   -0.74573000   -2.14804300
 H                 -2.34114800    0.18783500   -0.54281900
 C                 -3.46101700   -1.67354600   -3.19177300
 H                 -2.26173600   -3.14350800   -4.21660700
 H                 -4.34858500   -0.16685300   -1.94274400
 C                  0.49574200    3.68104300    5.38535100
 H                 -0.36035100    3.64756900    6.07396200
 H                  1.37182800    3.34825500    5.95440000
 H                  0.64807200    4.73455100    5.12251000
 C                 -4.67265500   -1.86368800   -4.05349100
 H                 -4.63804700   -1.22966700   -4.95059500
 H                 -4.76636600   -2.89896500   -4.40209500
 H                 -5.59419000   -1.60678000   -3.51880900
58
anti-4g
 C                  0.96543800   -0.24754000   -1.07209700
 N                  0.35606200   -0.82270700   -2.16759800
 N                  0.34942800    0.40154600   -0.14717000
 H                 -0.63453100   -0.61308400   -2.20211900
 O                  2.27765600   -0.50048900   -1.04437300
 C                  3.91117600    1.74276300    2.23629200
 H                  4.65283000    2.16410700    2.93137000
 H                  2.92637200    2.11725200    2.55172400
 C                  3.93926400    0.21167500    2.30555300
 H                  3.71945800   -0.11611800    3.33151300
 C                  4.21448300    2.20078400    0.80562100
 H                  4.19197900    3.29860200    0.75534800
 C                  5.59765800    1.69204000    0.38931900
 H                  6.37003000    2.10902000    1.05284600
 H                  5.83536900    2.03142000   -0.63010800
 C                  5.32338000   -0.29210800    1.88749800
 H                  5.36305000   -1.38985300    1.95323100
 H                  6.09188300    0.09675800    2.57229400
 C                  5.61974800    0.16189000    0.45468300
 H                  6.60455000   -0.21162400    0.13996900
 C                  4.54657800   -0.39687700   -0.48408200
 H                  4.73777100   -0.09341300   -1.52401000
 H                  4.54453900   -1.49687100   -0.46285200
 C                  2.87102500   -0.35914300    1.36242100
 H                  1.87065200   -0.02897900    1.65991400
 H                  2.88099600   -1.45908800    1.38620800
 C                  3.14571200    1.63813300   -0.14136600
 H                  2.15271500    2.01046900    0.13300100
 H                  3.34515300    1.94652200   -1.17864900
 C                  3.16896700    0.11299600   -0.05958900
 C                 -0.99721300    0.74584700   -0.28684700
 C                 -1.90372300    0.40084900    0.72844700
 C                 -1.48215800    1.50526200   -1.36563400
 C                 -3.23451200    0.78541200    0.65579800
 H                 -1.53734400   -0.17744600    1.57491900
 C                 -2.81886800    1.88987000   -1.42263900
 H                 -0.79009000    1.81675700   -2.14896500
 C                 -3.72385200    1.53702700   -0.42004000
 H                 -3.91608200    0.49767500    1.45765500
 H                 -3.16596800    2.48713600   -2.26701800
 C                  0.88239100   -1.31165600   -3.37587500
 C                  2.14904500   -1.88920900   -3.52006000
 C                  0.04190500   -1.25508300   -4.49716300
 C                  2.55138500   -2.36569000   -4.76365800
 H                  2.80911400   -1.97591900   -2.66558500
 C                  0.45743500   -1.74784700   -5.72471400
 H                 -0.95040400   -0.81265000   -4.39754700
 C                  1.72844500   -2.30721300   -5.88985200
 H                  3.54238300   -2.81188200   -4.85468900
 H                 -0.22015000   -1.68994600   -6.57706300
 C                 -5.16268900    1.95405900   -0.48059800
 H                 -5.43524100    2.60549700    0.36041300
 H                 -5.38490100    2.50202400   -1.40298500
 H                 -5.84080400    1.09155800   -0.43858700
 C                  2.18969100   -2.80826100   -7.22504800
 H                  1.40154800   -3.36396800   -7.74759100
 H                  2.48635300   -1.98455900   -7.88914700
 H                  3.05687700   -3.47122700   -7.12973700
58
syn4-g
 C                  0.50701900   -0.69393200    0.11467300
 N                  0.47032000   -1.37724200   -1.07822600
 N                 -0.39251100    0.14895600    0.45816200
 H                  1.20258000   -2.06807700   -1.16012800
 O                  1.58811500   -1.08162600    0.86272900
 C                  4.85316100    1.47214700    1.79265600
 H                  5.83742200    1.96261300    1.76074600
 H                  4.33234500    1.85587200    2.68222300
 C                  5.02570300   -0.04664200    1.89687800
 H                  5.58919100   -0.29627000    2.80686200
 C                  4.05556100    1.81181300    0.52928800
 H                  3.92090300    2.89999900    0.45715000
 C                  4.80916600    1.30063400   -0.70208900
 H                  5.79179400    1.79011900   -0.77303700
 H                  4.25805200    1.55768100   -1.61904100
 C                  5.77754900   -0.56017100    0.66439000
 H                  5.92525600   -1.64832000    0.73610900
 H                  6.77813200   -0.10566500    0.61566900
 C                  4.98589900   -0.21762000   -0.60153100
 H                  5.51941900   -0.59088900   -1.48726500
 C                  3.60207100   -0.87607700   -0.53125800
 H                  3.02701600   -0.64027000   -1.43932200
 H                  3.69637100   -1.97165200   -0.46948300
 C                  3.64527000   -0.70857100    1.96154700
 H                  3.08032800   -0.36132800    2.83856900
 H                  3.73671300   -1.80135100    2.04465300
 C                  2.67432000    1.14658300    0.60924700
 H                  2.12700300    1.50795900    1.49010300
 H                  2.07085600    1.40385600   -0.27481000
 C                  2.85509500   -0.36700200    0.70336900
 C                 -0.48205700   -1.37936200   -2.10689300
 C                 -0.25657400   -2.25704500   -3.17794300
 C                 -1.61657100   -0.56224600   -2.13080100
 C                 -1.14190300   -2.31772100   -4.24180200
 H                  0.62734200   -2.89666300   -3.17036900
 C                 -2.49084800   -0.63994500   -3.21108500
 H                 -1.80164900    0.11596900   -1.30614000
 C                 -2.28307400   -1.50820600   -4.28342400
 H                 -0.94246800   -3.01030700   -5.06009100
 H                 -3.37220400    0.00230300   -3.21423800
 C                 -0.37595400    0.79898800    1.69386900
 C                 -0.09387300    0.16891700    2.91677500
 C                 -0.72468100    2.15764200    1.71906400
 C                 -0.13531500    0.88789200    4.10559000
 H                  0.16146500   -0.88766400    2.92689600
 C                 -0.74842300    2.86668900    2.91223300
 H                 -0.95580100    2.64879400    0.77495600
 C                 -0.45527800    2.24863400    4.13254300
 H                  0.08720700    0.37622300    5.04339900
 H                 -1.00657200    3.92657100    2.89925000
 C                 -3.24021400   -1.57910400   -5.43482900
 H                 -2.74847200   -1.35451500   -6.39054000
 H                 -3.68178900   -2.57915100   -5.53859900
 H                 -4.06523500   -0.86838200   -5.31548500
 C                 -0.51881700    3.00863700    5.42329400
 H                 -1.54522200    3.06667300    5.81217500
 H                  0.08976100    2.53579500    6.20282100
 H                 -0.16879300    4.04145700    5.30650500
50
anti-4i
 C                  0.19011600    0.97274600   -0.12262000
 N                  0.29764100    0.14507500   -1.22171700
 N                 -0.84052100    1.13884300    0.61510500
 H                 -0.55921800   -0.36538100   -1.41005500
 O                  1.32704600    1.62426500    0.25322700
 C                  2.56896400    1.00103300    0.11849100
 C                  2.79016500   -0.29367600    0.60424900
 C                  3.58613900    1.79015700   -0.43216800
 C                  4.06997100   -0.82867200    0.42783700
 C                  4.84576600    1.21060300   -0.58227500
 C                  5.08612400   -0.09779800   -0.17548300
 H                  4.26488000   -1.83709200    0.79345400
 H                  5.64585400    1.80526400   -1.02279800
 H                  6.07370900   -0.53737400   -0.30175900
 C                  1.72946400   -1.07760100    1.31639100
 H                  1.10610500   -0.43710400    1.95040200
 H                  1.05038800   -1.58780400    0.61957100
 H                  2.18512700   -1.84496400    1.95121100
 C                  3.32840600    3.21498700   -0.80668600
 H                  2.45344600    3.31597300   -1.45787900
 H                  3.12365100    3.82783800    0.08054700
 H                  4.19159500    3.64644000   -1.32448800
 C                 -2.08522500    0.67153500    0.18275000
 C                 -2.83592200   -0.14957200    1.03813800
 C                 -2.65861000    1.04077700   -1.04516100
 C                 -4.09875600   -0.59146800    0.67034500
 H                 -2.40237200   -0.43154400    1.99621000
 C                 -3.93036000    0.59937100   -1.39665000
 H                 -2.10480000    1.70113400   -1.71322700
 C                 -4.67587700   -0.22614900   -0.55210300
 H                 -4.65791200   -1.23394900    1.35197200
 H                 -4.35713800    0.90857600   -2.35175500
 C                  1.14172700    0.38962900   -2.34190300
 C                  1.94444500   -0.64236900   -2.83313400
 C                  1.17578200    1.63788800   -2.96092500
 C                  2.77516500   -0.41857700   -3.92115300
 H                  1.92763100   -1.60955300   -2.33276800
 C                  2.02773400    1.85661800   -4.03974500
 H                  0.53999600    2.43930200   -2.58486200
 C                  2.84107900    0.83740100   -4.53844700
 H                  3.40350900   -1.22904700   -4.29085600
 H                  2.05695500    2.84066400   -4.50831800
 C                 -6.05313200   -0.68618400   -0.92534900
 H                 -6.82581200   -0.19088300   -0.32162900
 H                 -6.27892400   -0.47348100   -1.97623600
 H                 -6.18003800   -1.76505900   -0.77020900
 C                  3.76333600    1.07349700   -5.69612100
 H                  3.65846200    2.08719000   -6.09710400
 H                  4.81413500    0.94038400   -5.40781400
 H                  3.57303700    0.37060200   -6.51704100
50
syn-4i
 C                  0.36534400    0.01382400    0.46886600
 N                  0.40306300   -0.81690600   -0.62094100
 N                 -0.71012300    0.39912500    1.03277400
 H                  1.32899400   -1.00798400   -0.98216900
 O                  1.61606300    0.38179500    0.92540100
 C                  2.69249300    0.43581100    0.04373800
 C                  3.72691000   -0.48529900    0.23895200
 C                  2.72567400    1.43608600   -0.93578000
 C                  4.83785500   -0.39075200   -0.60286500
 C                  3.85546700    1.48742200   -1.75517900
 C                  4.90177600    0.58391000   -1.59350500
 H                  5.65899400   -1.09494300   -0.47205100
 H                  3.91079500    2.25715600   -2.52445700
 H                  5.77478400    0.64409300   -2.24038900
 C                  3.62641700   -1.51507500    1.32086700
 H                  3.57636200   -1.04936500    2.31292600
 H                  2.71744200   -2.12272100    1.22463100
 H                  4.48825200   -2.18953000    1.30567800
 C                  1.59030500    2.40100000   -1.07589600
 H                  0.69746100    1.92546200   -1.50567200
 H                  1.28562500    2.80445400   -0.10243800
 H                  1.86263500    3.23686500   -1.72770600
 C                 -0.71275900    1.22987300    2.15806200
 C                  0.09244500    1.02359500    3.28846400
 C                 -1.63891500    2.28187200    2.19196400
 C                 -0.02326300    1.85196300    4.39762400
 H                  0.80603600    0.20262800    3.29353600
 C                 -1.73355500    3.11191500    3.30105500
 H                 -2.27571300    2.43912200    1.32287300
 C                 -0.93192400    2.91392400    4.42957600
 H                  0.61307200    1.67052800    5.26510900
 H                 -2.45347300    3.93147900    3.29512100
 C                 -0.64809400   -1.33828700   -1.39164500
 C                 -0.29217700   -2.02445800   -2.55927600
 C                 -2.00257400   -1.23084200   -1.05397800
 C                 -1.26534600   -2.58836500   -3.37210200
 H                  0.76054200   -2.11668000   -2.83013800
 C                 -2.95894400   -1.80037100   -1.88631400
 H                 -2.28646100   -0.70650000   -0.14913400
 C                 -2.62231600   -2.48710800   -3.05645500
 H                 -0.96184300   -3.11908600   -4.27472100
 H                 -4.00955000   -1.70939100   -1.60808100
 C                 -1.06639000    3.78564700    5.64196400
 H                 -1.37985800    4.80280800    5.37891300
 H                 -1.81663600    3.39494500    6.34393900
 H                 -0.12336900    3.85947400    6.19627900
 C                 -3.67758500   -3.08122700   -3.93991200
 H                 -4.39214800   -3.68840200   -3.37016900
 H                 -4.26415200   -2.30653500   -4.45211300
 H                 -3.24191600   -3.72249000   -4.71416700
68
anti-4j
 C                 -0.23128400    0.05305700   -0.14100800
 N                 -0.06887100   -0.09961700   -1.50350600
 N                 -1.24744100   -0.27681200    0.55903000
 H                 -0.94225600   -0.33485300   -1.96225400
 O                  0.89237700    0.56051100    0.42193800
 C                  0.82947300    0.87462500    1.79016100
 C                  1.26593000   -0.09811200    2.70598000
 C                  0.41796600    2.17064200    2.14709900
 C                  1.12680100    0.22557300    4.05965700
 C                  0.30812000    2.42198000    3.51951500
 C                  0.62310700    1.45398600    4.46166500
 H                  1.41793100   -0.49326000    4.81946500
 H                 -0.02886800    3.39444500    3.86488400
 H                  0.51028100    1.67298800    5.52205300
 C                  1.98452300   -1.38775800    2.27546900
 C                  0.19148300    3.29664600    1.12227100
 C                 -0.97124600    3.01131800    0.15717500
 H                 -1.84400700    2.59889600    0.67728500
 H                 -1.27588600    3.94469000   -0.33453200
 H                 -0.68707400    2.32057200   -0.64184500
 C                 -0.13446300    4.61915500    1.82567300
 H                 -1.08208800    4.57503900    2.37710200
 H                  0.65463600    4.92391600    2.52361300
 H                 -0.22979200    5.41116100    1.07347200
 C                  1.47852200    3.52243100    0.31086900
 H                  2.30755900    3.81959300    0.96568700
 H                  1.78225100    2.62886000   -0.24305200
 H                  1.32219300    4.32824400   -0.41947500
 C                  1.15410300   -2.28685000    1.34578700
 H                  1.10368700   -1.90880700    0.32082300
 H                  1.61923500   -3.27989300    1.29368200
 H                  0.12889100   -2.40858400    1.71152400
 C                  3.29210300   -0.99374700    1.56942700
 H                  3.10528300   -0.35802600    0.69744800
 H                  3.95563700   -0.44389000    2.24874300
 H                  3.82643300   -1.89147400    1.22999600
 C                  2.36449800   -2.24064400    3.49085200
 H                  3.02172600   -1.70625200    4.18710500
 H                  1.48280200   -2.58400000    4.04661800
 H                  2.90663300   -3.13098700    3.15088300
 C                 -2.42821200   -0.68937100   -0.06565600
 C                 -2.99148500   -1.92995700    0.27034200
 C                 -3.12953200    0.12710700   -0.96866000
 C                 -4.19359900   -2.33838200   -0.28849500
 H                 -2.46523500   -2.56434100    0.98137300
 C                 -4.33927200   -0.29233100   -1.51571800
 H                 -2.73147300    1.11344000   -1.21223500
 C                 -4.89448600   -1.53180200   -1.19423300
 H                 -4.60558900   -3.31003700   -0.01231900
 H                 -4.86890600    0.36535600   -2.20640700
 C                  0.84401700    0.64962900   -2.29156500
 C                  0.36064900    1.52932200   -3.26036900
 C                  2.22414400    0.50202900   -2.13217400
 C                  1.24602000    2.26166300   -4.04543200
 H                 -0.71584800    1.64926100   -3.38790300
 C                  3.09596200    1.25281900   -2.90802200
 H                  2.60145200   -0.20531400   -1.39722500
 C                  2.62725700    2.14810600   -3.87761600
 H                  0.85327400    2.94686000   -4.79674600
 H                  4.17038100    1.13301200   -2.76710700
 C                 -6.19697500   -1.98336500   -1.78363400
 H                 -6.95644900   -2.15854800   -1.01026100
 H                 -6.60360700   -1.24059700   -2.47887000
 H                 -6.09091800   -2.92669400   -2.33543000
 C                  3.58277800    2.95158400   -4.70719700
 H                  4.18387300    3.63077000   -4.08880100
 H                  4.29142100    2.31012900   -5.24645100
 H                  3.05841200    3.56181000   -5.45032400
68
syn-4j
 C                  0.32802600   -0.42779000    0.03893600
 N                  0.44461200   -0.59343600   -1.31258400
 N                 -0.74750900   -0.62986700    0.69515500
 H                  1.35678900   -0.37725800   -1.69373200
 O                  1.47533300   -0.00308400    0.67293800
 C                  2.58048700    0.43527500   -0.06043300
 C                  3.61866000   -0.49216400   -0.29069300
 C                  2.62610600    1.78637900   -0.46456500
 C                  4.67224300   -0.05408200   -1.10096400
 C                  3.71313100    2.14765900   -1.26956900
 C                  4.70265300    1.23622900   -1.61076900
 H                  5.48981500   -0.72939300   -1.33460500
 H                  3.79636100    3.16684400   -1.63423000
 H                  5.52685800    1.54660400   -2.25049700
 C                  3.66371700   -1.86846300    0.39337700
 C                  1.60399700    2.84113100   -0.00335600
 C                  1.51337100    2.84835300    1.53206000
 H                  2.48735600    3.08605800    1.97840200
 H                  0.80225300    3.62042700    1.85395200
 H                  1.17317800    1.89361200    1.94228100
 C                  2.04638000    4.24610300   -0.43030600
 H                  3.04568900    4.49928000   -0.05548600
 H                  2.04508800    4.37295800   -1.52025600
 H                  1.34499200    4.98094600   -0.01860300
 C                  0.20655600    2.61869100   -0.60518000
 H                  0.25160300    2.45475500   -1.68988900
 H                 -0.33398500    1.78228000   -0.15464000
 H                 -0.40589100    3.51322400   -0.43329600
 C                  3.67965600   -1.65737100    1.91639800
 H                  2.79730600   -1.11346500    2.26716000
 H                  3.70639100   -2.62866600    2.42846600
 H                  4.57005500   -1.09408000    2.22258500
 C                  2.48736400   -2.78024300    0.01158900
 H                  1.53417300   -2.46258300    0.44188600
 H                  2.36296000   -2.85262800   -1.07622200
 H                  2.68046200   -3.79362800    0.38623000
 C                  4.94431200   -2.62488300    0.02480500
 H                  4.99821300   -2.85566100   -1.04681100
 H                  5.84923700   -2.07136800    0.30275900
 H                  4.96647100   -3.57816700    0.56555500
 C                 -0.78620400   -0.39825500    2.07808800
 C                 -1.67863400    0.55472900    2.58390300
 C                 -0.01393400   -1.13227700    2.98799700
 C                 -1.76709900    0.78485400    3.95166200
 H                 -2.28935200    1.12281200    1.88342000
 C                 -0.11692200   -0.89874200    4.35356600
 H                  0.66942600   -1.89250000    2.61017300
 C                 -0.99152100    0.06501900    4.86528100
 H                 -2.45839800    1.54343600    4.32132100
 H                  0.49997600   -1.47855700    5.04171500
 C                 -0.55847100   -0.80562200   -2.27132800
 C                 -0.17911200   -0.67269700   -3.61484500
 C                 -1.88082600   -1.14164900   -1.96970400
 C                 -1.09965100   -0.87046900   -4.63128900
 H                  0.85083900   -0.40622500   -3.85782000
 C                 -2.78887100   -1.32990200   -3.00825100
 H                 -2.18269300   -1.24880900   -0.93452400
 C                 -2.42993400   -1.20316100   -4.35051000
 H                 -0.77901700   -0.75982800   -5.66754400
 H                 -3.81782800   -1.59032000   -2.75829600
 C                 -1.11710900    0.29396100    6.34178000
 H                 -1.87481400   -0.36189000    6.79328700
 H                 -0.17476400    0.09534400    6.86581800
 H                 -1.41481700    1.32429700    6.56905900
 C                 -3.42278900   -1.41660000   -5.45307800
 H                 -4.41864300   -1.64507600   -5.05813800
 H                 -3.51860900   -0.53063300   -6.09438800
 H                 -3.13216900   -2.24734900   -6.10969500
67
anti-5a
 C                  0.44422000    0.22213200   -0.32983000
 N                  0.15361800   -0.20217400   -1.59670800
 N                 -0.39691900    0.60612500    0.56108600
 H                 -0.83540800   -0.20714900   -1.81815700
 O                  1.76803400    0.18396100   -0.07991000
 C                  2.14354800    0.65945100    1.20957800
 H                  1.69494100    0.04352500    1.99634000
 H                  3.23247500    0.58818100    1.23588900
 H                  1.81848000    1.69726800    1.34889800
 C                 -1.75090100    0.68533500    0.18266600
 C                 -2.57613200   -0.46047200    0.23343000
 C                 -2.26970300    1.93734500   -0.21349000
 C                 -3.93052400   -0.31747800   -0.07570800
 C                 -3.62917100    2.03041800   -0.51344600
 C                 -4.45897900    0.91639800   -0.44026500
 H                 -4.58266200   -1.18926000   -0.03964600
 H                 -4.04554500    2.99014000   -0.81851500
 H                 -5.51741700    1.00748200   -0.67843600
 C                  1.10538900   -0.51837400   -2.61130000
 C                  1.34100800   -1.87474900   -2.90772700
 C                  1.75796100    0.51851600   -3.29889400
 C                  2.28080100   -2.17595900   -3.89363300
 C                  2.70408300    0.16719900   -4.26577900
 C                  2.96732600   -1.16417000   -4.55844600
 H                  2.48206100   -3.21591400   -4.14572300
 H                  3.23298100    0.95398300   -4.80430200
 H                  3.70475500   -1.41825400   -5.31832400
 C                  1.45181100    1.97562600   -3.02304500
 H                  0.57027900    2.00824600   -2.36820500
 C                  0.60468600   -2.95906300   -2.14581300
 H                 -0.40783400   -2.58032900   -1.93729900
 C                  1.09588500    2.73573300   -4.29899900
 H                  1.94756200    2.79177800   -4.98945200
 H                  0.26547600    2.26212300   -4.83572000
 H                  0.80129300    3.76564200   -4.06125300
 C                  2.60139800    2.66464500   -2.28852800
 H                  2.85775300    2.13853500   -1.36276200
 H                  3.50372800    2.69882800   -2.91411800
 H                  2.33380000    3.69901700   -2.03513900
 C                 -1.35122800    3.14172200   -0.26399000
 H                 -0.35050000    2.77881300   -0.54577900
 C                 -1.76182400    4.18479000   -1.29521000
 H                 -1.90396200    3.74093400   -2.28907800
 H                 -2.69611400    4.69202700   -1.02089300
 H                 -0.99101200    4.96136700   -1.37984600
 C                 -1.21414400    3.76190200    1.12735000
 H                 -0.50583900    4.60084500    1.11883300
 H                 -2.18192200    4.14303100    1.47975200
 H                 -0.85930400    3.01947400    1.85123500
 C                 -1.97406500   -1.79249300    0.63687400
 H                 -0.98296500   -1.85554900    0.16151100
 C                 -2.77395600   -2.99917600    0.16339300
 H                 -2.98707300   -2.95611300   -0.91259800
 H                 -2.21807300   -3.92486300    0.35937600
 H                 -3.73444200   -3.08608200    0.68823600
 C                 -1.74161400   -1.85439700    2.14732200
 H                 -1.12966000   -1.01085900    2.48489700
 H                 -2.69634900   -1.82160100    2.68884000
 H                 -1.22905300   -2.78498800    2.42571400
 C                  0.45246700   -4.26125000   -2.92147400
 H                  1.41362700   -4.77598100   -3.04934900
 H                 -0.20720200   -4.94807600   -2.37739600
 H                  0.02460100   -4.09978800   -3.91797400
 C                  1.27327200   -3.21987800   -0.79357500
 H                  2.28036300   -3.63374000   -0.93665400
 H                  1.37681400   -2.30199800   -0.20389300
 H                  0.69304300   -3.94230000   -0.20391600
67
syn-5a
 C                  0.44582900    0.15162700   -0.04245300
 N                  0.39383300   -0.63664700   -1.17915500
 N                 -0.60345700    0.67234500    0.45719000
 H                  1.14847900   -1.30528400   -1.25796600
 O                  1.68450900    0.39052600    0.47316600
 C                  2.82669100   -0.17573900   -0.14431800
 H                  2.88624100    0.09259400   -1.20720500
 H                  3.68623400    0.24073000    0.38399800
 H                  2.84888800   -1.27184500   -0.03213500
 C                 -0.51334900    1.49722200    1.59365400
 C                 -0.36568400    0.93678700    2.87843100
 C                 -0.69237000    2.88765400    1.42852400
 C                 -0.33155700    1.79671200    3.97831200
 C                 -0.65619400    3.70575400    2.55662600
 C                 -0.46265600    3.17120000    3.82707400
 H                 -0.20360500    1.37374700    4.97608900
 H                 -0.78764400    4.78118200    2.44135800
 H                 -0.43163900    3.82457600    4.69748100
 C                 -0.87805200   -1.16533200   -1.58299200
 C                 -1.67541400   -0.40147600   -2.44835200
 C                 -1.28271200   -2.41778000   -1.09641100
 C                 -2.88277000   -0.95535600   -2.87436700
 C                 -2.49127300   -2.94058500   -1.56363300
 C                 -3.28105700   -2.21920900   -2.44983600
 H                 -3.52493300   -0.38840200   -3.54643200
 H                 -2.82663500   -3.91597600   -1.21318600
 H                 -4.22371700   -2.63694300   -2.79969300
 C                 -0.26873700   -0.56220600    3.08104400
 H                 -0.48254400   -1.03727700    2.11330200
 C                 -1.31557600   -1.07026000    4.07060200
 H                 -1.26468300   -2.16311300    4.16534300
 H                 -1.16060900   -0.65012900    5.07310600
 H                 -2.33024600   -0.80284200    3.75368400
 C                  1.13134800   -0.99305600    3.51743000
 H                  1.89628300   -0.64485400    2.81451100
 H                  1.37870300   -0.58136800    4.50554300
 H                  1.20050600   -2.08761000    3.59074900
 C                 -0.90758700    3.44025300    0.03535500
 H                 -1.51508100    2.69270400   -0.49872900
 C                 -1.66363000    4.76239900    0.00736000
 H                 -1.06401500    5.58609500    0.41750500
 H                 -1.91689800    5.03544300   -1.02484900
 H                 -2.59595300    4.71143600    0.58202300
 C                  0.41481000    3.57568700   -0.72438300
 H                  1.05987500    4.32549000   -0.24651200
 H                  0.97409400    2.63237800   -0.74983200
 H                  0.24320800    3.89439300   -1.76240600
 C                 -0.42492500   -3.17846200   -0.10404400
 H                  0.17487600   -2.43929300    0.45207200
 C                  0.54812100   -4.11606400   -0.82281000
 H                  1.20657300   -4.62937200   -0.11066300
 H                  0.00097000   -4.88223900   -1.38718200
 H                  1.18328500   -3.58451400   -1.54505000
 C                 -1.24297500   -3.93943100    0.93339000
 H                 -0.58738200   -4.34088600    1.71615900
 H                 -1.98359700   -3.28910000    1.41322100
 H                 -1.77752600   -4.79023500    0.49216800
 C                 -1.20957900    0.96607200   -2.90119300
 H                 -0.66889700    1.41080600   -2.05544500
 C                 -2.35231500    1.91122600   -3.24964600
 H                 -3.09124900    1.96941700   -2.44114900
 H                 -1.96552500    2.92296300   -3.42525300
 H                 -2.87740100    1.60669900   -4.16480100
 C                 -0.22609000    0.84994400   -4.06598600
 H                  0.62843500    0.21494500   -3.80452300
 H                 -0.71210400    0.41465900   -4.94960200
 H                  0.16058800    1.83773800   -4.34908900
